# Supplementary material for: The development of a consensus-based nutritional pathway for infants with CHD before surgery using a modified Delphi process
Source: Cardiol Young. 2018 Apr 29;28(7):938–48. doi: 10.1017/S1047951118000549 (PMC5977758; doi:10.1017/S1047951118000549)
Supplement: Supplementary file 1 [file S1047951118000549sup.zip]

Archive with 4 entries (3 files):
- S1047951118000549sup001/
- S1047951118000549sup001/S1047951118000549sup001.docx
- S1047951118000549sup001/S1047951118000549sup002.pdf
- S1047951118000549sup001/S1047951118000549sup003.pdf
